# Supplementary material for: The Drosophila Individual Activity Monitoring and Detection System (DIAMonDS)
Source: eLife. 2020 Nov 10;9:e58630. doi: 10.7554/eLife.58630 (PMC7655107; doi:10.7554/eLife.58630)
Supplement: Supplementary file 1. [file elife-58630-supp1.zip]

Archive with 12 entries (9 files):
- DIAMonDS_analysis_templates/
- DIAMonDS_analysis_templates/DIAMonDS(Death_event.96well)-template-ver.1.3.2.xlsx
- __MACOSX/
- __MACOSX/DIAMonDS_analysis_templates/
- __MACOSX/DIAMonDS_analysis_templates/._DIAMonDS(Death_event.96well)-template-ver.1.3.2.xlsx
- DIAMonDS_analysis_templates/.DS_Store
- __MACOSX/DIAMonDS_analysis_templates/._.DS_Store
- DIAMonDS_analysis_templates/DIAMonDS(Death_event, 384well)-template.ver.1.1.2.xlsx
- __MACOSX/DIAMonDS_analysis_templates/._DIAMonDS(Death_event, 384well)-template.ver.1.1.2.xlsx
- DIAMonDS_analysis_templates/DIAMonDS(Pupariation.Eclosion.96well)-template-ver.1.2.4.xlsx
- __MACOSX/DIAMonDS_analysis_templates/._DIAMonDS(Pupariation.Eclosion.96well)-template-ver.1.2.4.xlsx
- __MACOSX/._DIAMonDS_analysis_templates
